# Supplementary material for: Retrospective analysis of real-world data to evaluate actionability of a comprehensive molecular profiling panel in solid tumor tissue samples (REALM study)
Source: PLoS One. 2023 Sep 14;18(9):e0291495. doi: 10.1371/journal.pone.0291495 (PMC10501576; doi:10.1371/journal.pone.0291495)
Supplement: S2 Table — (XLSX) [file pone.0291495.s002.xlsx]

## Sheet: ST1-genetic alterations
			Amplification
ID	Tumor location	TMB	AKT1	AKT2	AKT3	ALK	ARAF	ARFRP1	AURKA	AXL	BCL2	BCL2L1	C11orf30 (EMSY)	CCND1	CCND2	CCND3	CCNE1	CD274 (PD-L1)	CDK4	CDK6	CDK8	CRKL	CSF3R	CUL4A	EGFR	EPHA3	EPHB4	ERBB2	ERBB3	ESR1	FAT1	FGF10	FGF14	FGF19	FGF23	FGF3	FGF4	FGF6	FGFR1	FGFR2	FGFR3	FGFR4	FLT3	FOXP1	FRS2	GATA6	GLI1	GNAS	HGF
01-01	Rare diseases	7
01-02	Biliary tract	4
01-03	Biliary tract	1
01-04	Biliary tract	4
01-05	Rare diseases	1
01-06	Rare diseases	4
01-07	Rare diseases	4
01-08	Breast	10
01-09	Rare diseases	3
01-10	Rare diseases	4
01-11	Rare diseases	3
01-12	Rare diseases	3
01-13	Brain	5
01-14	Unknown primary	5																			Yes																						Yes
01-15	Biliary tract	1																																											Yes
01-16	Brain	1
01-17	Biliary tract	1
01-18	Unknown primary	2
01-19	Biliary tract	1
01-20	Mouth	6
01-21	Colorectal	67
01-22	Colorectal	5
01-23	Liver	1
01-24	Rare diseases	1
02-01	Lung	11
02-02	Lung	21
02-03	Lung	17
02-04	Lung	22
02-05	Lung	38																	Yes
02-06	Lung	9
02-07	Lung	13
02-08	Lung	9
02-09	Lung	20
02-10	Lung	21																Yes										Yes
02-11	Lung	10
02-12	Lung	26										Yes
02-13	Lung	35																		Yes																								Yes
02-14	Lung	8
02-15	Lung	12
02-16	Lung	54														Yes
02-17	Lung	34															Yes
02-18	Lung	7
02-19	Lung	11
02-20	Lung	4
02-21	Lung	16																	Yes
02-22	Lung	7
02-23	Lung	10
02-24	Lung	12
02-25	Lung	10																							Yes
02-26	Lung	17
02-27	Lung	11												Yes																											Yes	Yes
02-31	Lung	7	Yes																																					Yes
03-01	Ovary	1
03-024	Brain	NA																	Yes
03-026	Œsophagus	NA																			Yes
03-027	Œsophagus	73
03-028	Uterine	1										Yes																				Yes
03-029	Biliary tract	0																																											Yes
03-03	Unknown primary	4
03-030	Rare diseases	9														Yes
03-031	Rare diseases	3
03-032	Brain	25
03-034	Pancreas	2
03-035	Uterine	1															Yes
03-036	Colorectal	4
03-037	Rare diseases	3
03-038	Ovary	8
03-039	Rare diseases	2
03-04	Rare diseases	6						Yes																															Yes									Yes
03-040	Lung	6
03-041	Rare diseases	2
03-042	Rare diseases	4
03-043	Lung	15
03-045	Lung	11
03-046	Rare diseases	4				Yes
03-05	Brain	10
03-06	Rare diseases	0
03-07	Brain	NA
03-10	Biliary tract	0
03-11	Brain	1																		Yes							Yes																						Yes
03-12	Brain	39
03-13	Rare diseases	6
03-15	Brain	5
03-16	Rare diseases	1
03-18	Rare diseases	3
03-19	Brain	163
03-21	Rare diseases	9																					Yes							Yes
03-22	Rare diseases	5
03-23	Lung	3
04-01	Lung	11
04-02	Lung	5
04-03	Lung	6
04-04	Lung	4
04-05	Lung	7
04-06	Lung	4
04-07	Lung	4
04-08	Lung	10															Yes
04-09	Lung	NA
04-10	Lung	8
04-11	Lung	11
04-12	Lung	7																																														Yes
04-13	Lung	25															Yes
04-14	Lung	4
04-15	Lung	8
04-16	Lung	30
04-17	Lung	NA
04-18	Lung	28
04-19	Lung	8																		Yes																													Yes
04-20	Lung	30
04-21	Lung	NA																							Yes
04-22	Lung	NA
04-23	Lung	4																		Yes
04-24	Lung	15
04-25	Lung	4
04-26	Lung	11															Yes
04-27	Lung	8
04-28	Lung	11
04-29	Lung	11
04-31	Lung	18
04-32	Lung	5
04-33	Lung	0																		Yes						Yes																							Yes
04-34	Lung	10														Yes
04-35	Lung	30
04-36	Lung	10																							Yes
04-37	Lung	67
04-38	Lung	6											Yes	Yes	Yes								Yes											Yes	Yes	Yes	Yes	Yes
04-40	Lung	5
04-41	Lung	1
04-42	Lung	NA
04-43	Lung	1
04-44	Lung	6
04-46	Lung	3
04-47	Lung	10
04-48	Lung	24
04-49	Lung	4
04-50	Lung	8
04-51	Lung	10
04-52	Lung	4
04-53	Lung	14
04-54	Lung	4
04-55	Lung	11
04-56	Lung	10
04-57	Lung	1
04-59	Lung	5
04-60	Lung	26
06-01	Breast	6
06-02	Breast	5												Yes																				Yes		Yes	Yes
06-03	Pancreas	3
06-04	Ovary	6					Yes
06-05	Breast	1							Yes																																							Yes
07-01	Lung	11																				Yes										Yes
07-02	Lung	15
07-03	Lung	11
07-04	Lung	10
07-05	Lung	1
07-06	Lung	23																													Yes
07-07	Lung	8
07-08	Unknown primary	16
07-09	Lung	2																																					Yes
07-10	Lung	11
07-11	Lung	7												Yes																				Yes		Yes	Yes		Yes
08-01	Skin	11
08-02	Skin	6
08-03	Skin	8
08-04	Skin	30																																										Yes
08-05	Skin	3																	Yes										Yes																Yes		Yes
08-06	Skin	30																			Yes												Yes										Yes
08-07	Skin	5
08-08	Skin	47			Yes									Yes																				Yes		Yes	Yes
08-09	Skin	27
08-10	Skin	3																				Yes
08-11	Rare diseases	NA
08-12	Skin	13
08-13	Skin	1																																											Yes
08-14	Skin	7
08-15	Skin	8
08-16	Skin	10
08-17	Skin	15
08-18	Skin	18
09-001	Biliary tract	NA
09-002	Biliary tract	15
09-003	Biliary tract	NA
09-004	Biliary tract	4
09-005	Biliary tract	4
09-006	Biliary tract	4																				Yes
09-007	Biliary tract	5																																											Yes
09-008	Biliary tract	5
09-009	Biliary tract	5
10-01	Lung	13
10-02	Lung	2
10-03	Lung	39															Yes		Yes
10-04	Unknown primary	NA
10-05	Rare diseases	6							Yes
10-06	Lung	5
11-007	Skin	7
11-01	Rare diseases	6
11-02	Rare diseases	9
11-03	Bladder	5		Yes
11-04	Breast	4
11-05	Lung	10
13-01	Skin	44
13-02	Skin	45												Yes																				Yes		Yes
13-03	Skin	4									Yes			Yes	Yes																			Yes	Yes	Yes	Yes	Yes
13-04	Skin	NA
13-05	Skin	2
13-06	Skin	25
13-07	Skin	NA
13-08	Skin	38
13-09	Skin	NA
13-10	Skin	2
13-11	Skin	2
13-12	Skin	4																	Yes										Yes																		Yes
13-13	Skin	10
13-14	Skin	2
13-15	Skin	3
13-16	Skin	3											Yes						Yes																										Yes
13-17	Skin	1
13-18	Skin	3															Yes		Yes
13-19	Skin	1
14-01	Lung	5
14-013	Lung	5		Yes																												Yes
14-014	Lung	14															Yes											Yes
14-016	Lung	NA
14-017	Lung	67										Yes		Yes											Yes									Yes
14-018	Lung	1
14-019	Lung	15
14-02	Lung	32																							Yes
14-020	Lung	5																																												Yes
14-021	Lung	15																								Yes
14-022	Lung	8
14-023	Pancreas	4																																												Yes
14-03	Lung	6																																											Yes
14-04	Lung	22
14-05	Lung	NA
14-06	Lung	45
14-07	Lung	11
14-08	Lung	11
14-09	Lung	9						Yes
14-10	Lung	42												Yes																				Yes		Yes	Yes
14-11	Lung	14															Yes															Yes
14-12	Lung	43
15-004	Pancreas	1																								Yes
15-005	Colorectal	6
15-006	Unknown primary	63
15-007	Biliary tract	3																																												Yes
15-01	Rare diseases	3
15-03	Pancreas	NA
16-01	Brain	3
16-02	Brain	6																							Yes
16-03	Brain	3																							Yes
16-04	Biliary tract	3
16-05	Brain	4																							Yes
16-06	Brain	4
16-07	Brain	7
16-08	Brain	4
16-09	Brain	3																							Yes
16-10	Brain	4
16-103	Biliary tract	NA
16-104	Biliary tract	NA
16-105	Biliary tract	NA
16-106	Biliary tract	NA
16-109	Biliary tract	NA
16-11	Biliary tract	7
16-115	Biliary tract	NA
16-116	Biliary tract	NA
16-12	Stomach	NA
16-120	Biliary tract	NA
16-121	Biliary tract	NA
16-13	Hail intestine	11
16-14	Stomach	9
16-15	Brain	3
16-19	Rare diseases	4
16-22	Hail intestine	8
16-24	Stomach	9
16-25	Liver	6
16-26	Liver	6
16-27	Hail intestine	10
16-29	Œsophagus	5
16-30	Liver	3
16-31	Stomach	5
16-32	Biliary tract	2
16-33	Stomach	7
16-34	Biliary tract	4
16-35	Brain	4
16-37	Brain	2																							Yes
16-39	Brain	2
16-40	Brain	4																							Yes
16-41	Brain	2
16-42	Brain	4
16-43	Brain	1																	Yes
16-46	Brain	NA
16-47	Brain	6
16-50	Brain	4																							Yes
16-52	Brain	3
16-55	Brain	3																							Yes
16-56	Brain	NA
16-57	Brain	1																																															Yes
16-58	Biliary tract	NA
16-59	Biliary tract	NA
16-60	Biliary tract	NA
16-61	Biliary tract	NA
16-62	Biliary tract	NA
16-64	Biliary tract	NA
16-65	Biliary tract	NA
16-66	Biliary tract	NA
16-67	Biliary tract	NA
16-68	Biliary tract	NA
16-70	Biliary tract	NA
16-71	Biliary tract	NA
16-72	Biliary tract	NA
16-73	Biliary tract	NA
16-75	Biliary tract	NA
16-76	Biliary tract	NA
16-77	Biliary tract	NA
17-001	Breast	NA
17-002	Skin	4
17-004	Colorectal	9
17-005	Brain	7													Yes				Yes																Yes			Yes									Yes
17-006	Œsophagus	5																																					Yes
17-007	Mouth	4
17-008	Mouth	6								Yes				Yes																				Yes
17-009	Œsophagus	3												Yes																				Yes		Yes	Yes		Yes
17-010	Stomach	NA
18-02	Rare diseases	4															Yes
18-03	Mouth	2
18-04	Lung	17
18-05	Lung	1
18-06	Rare diseases	1
18-07	Rare diseases	4
18-08	Rare diseases	2
19-002	Unknown primary	5
19-003	Rare diseases	3
19-004	Breast	NA
19-005	Breast	2
19-006	Breast	6																										Yes
19-007	Breast	NA
19-008	Breast	4											Yes	Yes																									Yes
19-009	Rare diseases	5
19-01	Lung	7
19-010	Rare diseases	1
19-011	Breast	4
19-012	Rare diseases	1
19-013	Breast	7
20-001	Breast	6																										Yes
20-002	Breast	4
20-003	Breast	1							Yes										Yes										Yes																			Yes
20-004	Breast	3
20-005	Breast	1
20-006	Breast	10											Yes									Yes						Yes																				Yes
20-007	Breast	5												Yes																				Yes		Yes	Yes
21-001	Bladder	4												Yes
23-002	Bladder	16
23-004	Bladder	NA
23-005	Bladder	NA
23-006	Bladder	5
23-012	Bladder	8
23-013	Bladder	12										Yes		Yes																				Yes		Yes	Yes		Yes
23-014	Bladder	9
23-015	Bladder	34																																					Yes
23-016	Bladder	10																										Yes
24-001	Unknown primary	6						Yes
24-002	Unknown primary	5												Yes					Yes															Yes		Yes	Yes
24-003	Breast	12
24-004	Unknown primary	NA
26-001	Lung	30													Yes																				Yes
26-002	Lung	NA
26-003	Lung	18
26-004	Lung	16																										Yes
26-005	Lung	34
26-006	Lung	8
26-007	Lung	6
26-008	Lung	8																				Yes																	Yes
26-009	Lung	39
26-010	Lung	4
26-011	Lung	19
27-001	Rare diseases	6																Yes
27-002	Rare diseases	5
27-003	Rare diseases	2
27-004	Rare diseases	2
27-005	Rare diseases	1
27-007	Rare diseases	10
27-008	Rare diseases	3
27-009	Ovary	5
27-010	Rare diseases	4
27-011	Rare diseases	7
27-012	Bladder	11												Yes																				Yes		Yes	Yes
27-013	Bladder	4												Yes																				Yes		Yes	Yes
27-014	Bladder	4												Yes																				Yes		Yes	Yes
27-015	Bladder	17
27-016	Bladder	7
27-017	Bladder	18
27-018	Bladder	3
27-019	Bladder	5																																											Yes
27-020	Bladder	7														Yes	Yes
27-021	Bladder	79																														Yes
27-022	Bladder	6
27-023	Bladder	7													Yes																				Yes			Yes								Yes
27-024	Bladder	19
27-025	Bladder	13																						Yes		Yes																							Yes
27-026	Bladder	13																										Yes											Yes
27-027	Unknown primary	3
27-028	Bladder	14																														Yes
27-029	Bladder	11
27-030	Bladder	33		Yes						Yes
27-031	Bladder	NA
27-032	Bladder	28												Yes															Yes					Yes		Yes	Yes
28-001	Lung	43	Yes
28-002	Lung	18
28-003	Lung	33
28-004	Lung	23											Yes																			Yes
28-005	Lung	9
28-006	Lung	30
28-007	Lung	11														Yes							Yes
28-008	Lung	4
28-009	Lung	16
28-010	Lung	19																										Yes
[truncated: 347 more columns]
