# Supplementary material for: Retrospective analysis of real-world data to evaluate actionability of a comprehensive molecular profiling panel in solid tumor tissue samples (REALM study)
Source: PLoS One. 2023 Sep 14;18(9):e0291495. doi: 10.1371/journal.pone.0291495 (PMC10501576; doi:10.1371/journal.pone.0291495)
Supplement: S3 Table — (XLSX) [file pone.0291495.s003.xlsx]

## Sheet: ST3-Genomic directed treatment
Treatment type	Patient	Tumor groupe	Tumeur localisation	Histology	Meta? Y/N	number of alterations detected	TMB	Alteration's type	Targeted gene(s) or TMB	Immediat line of treatment post-Test	Clinical trial Y/N?	Remote line(s) of treatment post-Test	Clinical trial Y/N?	Line of treatment post-test
	Genomic directed treatment: single and immediate
standard of care	01-21	Other tumors	Colorectal	adenocarcinoma	Y	7	67	REA	ETV6::NTRK3	LAROTRACTINIB	N
off label	03-028	Other tumors	Uterine cervix	adenocarcinoma	Y	5	1	SNV	VHL	PAZOPANIB	N
off label	03-035	Other tumors	Uterine	adenocarcinoma	Y	5	1	SNV	PIK3CA	EVEROLIMUS	Y
off label	03-039	Rare diseases	Sarcoma	leiomyosarcoma	Y	3	2	SNV	NRAS	DABRAFENIB + TRAMETINIB	N
investigationnal	03-040	Lung tumor	Lung	adenocarcinoma	Y	10	6	AMPLI	MET	CRIZOTINIB	Y
investigationnal	03-042	Rare diseases	Other	anal squamous cell carcinoma	Y	2	4	SNV	PIK3CA	EVEROLIMUS	Y
investigationnal	03-045	Lung tumor	Lung	adenocarcinoma	Y	9	11	SNV	KRAS	SOTORASIB	Y
investigationnal	03-12	Other tumors	Brain	anaplastic oligodendrioglioma	Y	8	39		TMB	AVELUMAB	Y
investigationnal	03-18	Rare diseases	Sarcoma	sarcoma	Y	4	3	SNV	ATRX, FANCA	OLAPARIB	Y
investigationnal	03-19	Other tumors	Brain	glioblastoma	Y	6	163		TMB	NIVOLUMAP + IPILIMUMAB	Y
investigationnal	03-21	Rare diseases	Other	clear cell carcinoma of the endometrium	Y	11	9	SNV	PIK3CA	EVEROLIMUS	Y
standard of care	04-01	Lung tumor	Lung	adenocarcinoma	Y	3	11	SNV	EGFR	OSIMERTINIB	N
standard of care	04-02	Lung tumor	Lung	adenocarcinoma	Y	12	5	INDEL	EGFR	AFATINIB	N
standard of care	04-06	Lung tumor	Lung	adenocarcinoma	Y	4	4	INDEL	EGFR	AFATINIB + CETUXIMAB	N
standard of care	04-33	Lung tumor	Lung	adenocarcinoma	Y	6	0	SNV	EGFR	OSIMERTINIB	N
standard of care	04-34	Lung tumor	Lung	adenocarcinoma	Y	7	10	SNV	EGFR	CISPLATINE + PEMETREXED	N
investigationnal	04-46	Lung tumor	Lung	adenocarcinoma	Y	2	3	SNV	EGFR	OSIMERTINIB	Y
standard of care	04-51	Lung tumor	Lung	adenocarcinoma	Y	1	10	SNV	BRAF	DABRAFANIB + TRAMETINIB	N
investigationnal	04-52	Lung tumor	Lung	adenocarcinoma	Y	1	4	SNV	EGFR	OSIMERTINIB	Y
investigationnal	04-54	Lung tumor	Lung	adenocarcinoma	Y	5	4	REA	RET	SELPERCATINIB	Y
off label	07-08	Other tumors	CUP	squamous carcinoma	Y	7	16		TMB	NIVOLUMAB	N
standard of care	08-01	Other tumors	Skin	melanoma	Y	1	11	SNV	BRAF	BRAF-inhibitor + MEK-inhibitor	N
standard of care	08-14	Other tumors	Skin	melanoma	Y	2	7	REA	CNNM2::BRAF	TRAMETINIB	N
off label	10-01	Lung tumor	Lung	large cells carcinoma	Y	6	13	SNV	PIK3CA	EVEROLIMUS	N
off label	10-05	Rare diseases	Other	intestinal-type adenocarcinoma of the ethmoide	N	6	6	SNV	KRAS	DOCETAXEL+CARBOPLATINE	N
standard of care	13-01	Other tumors	Skin	melanoma	N	11	44		TMB	NIVOLUMAB	N
standard of care	13-05	Other tumors	Skin	melanoma	Y	3	2	REA	ERC1::BRAF	SORAFENIB + TRAMETINIB	N
standard of care	13-13	Other tumors	Skin	melanoma	Y	7	10		TMB	NIVOLUMAB + IPILIMUMAB	N
off label	13-14	Other tumors	Skin	melanoma	Y	3	2	SNV	PTEN	SIROLIMUS + PEMBROLIZUMAB	N
off label	13-15	Other tumors	Skin	melanoma	Y	2	3	SNV	GNA11	COBIMETINIB	N
standard of care	14-01	Lung tumor	Lung	adenocarcinoma	Y	4	5	REA	CD74::ROS1	CRIZOTINIB	N
standard of care	14-013	Lung tumor	Lung	adenocarcinoma	Y	7	5	REA	LDLR::ROS1	CRIZOTINIB	N
off label	14-016	Lung tumor	Lung	adenocarcinoma	Y	7	missing	REA	KIAA1217::RET	PRALSETINIB	N
standard of care	14-04	Lung tumor	Lung	adenocarcinoma	Y	1	22	SNV	BRAF	DABRAFENIB + TRAMETINIB	N
investigationnal	15-004	Other tumors	Pancreas	adenocarcinoma	Y	2	3	SNV	PIK3CA	EVEROLIMUS	Y
off label	16-03	Other tumors	Brain	glioblastoma	N	2	3	INDEL	PTEN	EVEROLIMUS	N
investigationnal	16-14	Other tumors	Stomach	cardia adenocarcinoma	N	1	9	SNV	BRAF	TRAMETINIB	Y
investigationnal	16-58	Other tumors	Biliary tract	cholangiocarcinoma	Y	1	missing	SNV	FGFR2	INHIBITEUR DE FGFR2	Y
investigationnal	16-59	Other tumors	Biliary tract	cholangiocarcinoma	Y	1	missing	SNV	FGFR2	INHIBITEUR DE FGFR2	Y
off label	16-60	Other tumors	Biliary tract	vesicular adenocarcinoma	Y	1	missing	SNV	NF2	TRAMETINIB	N
investigationnal	16-62	Other tumors	Biliary tract	cholangiocarcinoma	N	1	missing	SNV	FGFR2	INHIBITEUR DE FGFR2	Y
investigationnal	16-67	Other tumors	Biliary tract	cholangiocarcinoma	N	1	missing	SNV	FGFR2	Targeted therapy	Y
off label	19-002	Other tumors	CUP	adenocarcinoma	Y	4	5	SNV	BRCA1	OLAPARIB	N
off label	19-003	Rare diseases	Sarcoma	sarcoma	Y	2	3	SNV	AKT1	EVEROLIMUS	N
off label	19-004	Other tumors	Breast	infiltrating ductal adenocarcinoma	Y	1	missing	INDEL	BRCA1	OLAPARIB	N
off label	20-001	Other tumors	Breast	infiltrating ductal carcinoma	Y	7	6	AMPLI	ERBB2	ERIBULINE + TRASTUZUMAB	N
off label	20-003	Other tumors	Breast	infiltrating ductal carcinoma	Y	11	1	AMPLI indel	CDK4 CDKN2A	LETROZOLE + EVEROLIMUS	N
off label	20-006	Other tumors	Breast	infiltrating ductal carcinoma	Y	9	10	AMPLI	ERBB2	TRASTUZUMAB EMTANSINE	N
off label	23-005	Other tumors	Bladder	infiltrating papillary urothelial carcinoma	Y	1	missing	AMPLI	PIK3C2B	EVEROLIMUS	N
investigationnal	23-012	Other tumors	Bladder	infiltrating urothelial carcinoma	Y	4	8	SNV	FGFR3	ERDAFITINIB + CETRELIMAB	Y
off label	27-001	Rare diseases	Thymus	neuroendocrine carcinoma	Y	5	6	AMPLI	CD274 (PD-L1)	NIVOLUMAB	N
off label	27-002	Rare diseases	Thymus	neuroendocrine carcinoma	Y	2	5	SNV	HRAS	TRAMETINIB	N
investigationnal	27-024	Other tumors	Bladder	infiltrating urothelial	Y	5	19	SNV	FGFR3	REGORAFENIB	Y
	Genomic directed treatment: single and remote
off label	03-046	Rare diseases	Sarcoma	fibrosarcoma	Y	8	4	REA	COL1A1::PDGFB			IMATINIB	N	2
investigationnal	04-05	Lung tumor	Lung	adenocarcinoma	Y	3	7	SNV	RET			SELPERCATINIB	Y	3
standard of care	08-07	Other tumors	Skin	melanoma	Y	6	5	REA	MAD1L1::BRAF			TRAMETINIB	N	3
standard of care	08-08	Other tumors	Skin	melanoma	Y	14	47		TMB			PEMBROLIZUMAB + TRAMETINIB	N	2
standard of care	08-15	Other tumors	Skin	melanoma	Y	5	8	INDEL	MAP2K1 (MEK1)			TRAMETINIB	N	2
off label	09-001	Other tumors	Biliary tract	cholangiocarcinoma	Y	1	missing	INDEL	PALPB2			CARBOPLATINE + 5-FU + PARP-inhibitor	N	4
standard of care	13-10	Other tumors	Skin	melanoma	Y	1	2	SNV	BRAF			combo-IMMUNOTHERAPIES or combo-TKIs	N	2
off label	17-004	Other tumors	Colorectal	adenocarcinoma	Y	6	9	SNV	ERBB2			FOLFIRI + TRASTUZUMAB	N	2
off label	18-07	Rare diseases	Thymus	thymic carcinoma	Y	4	4	SNV	ERBB2			TRASTUZUMAB	N	2
off label	19-013	Other tumors	Breast	infiltrating ductal adenocarcinoma	Y	1	7					TALAZOPARIB*	N	2
off label	20-007	Other tumors	Breast	infiltrating ductal adenocarcinoma	Y	9	5	AMPLI	CCND1			LETROZOLE + GOSERELINE + PALBOCICLIB	N	3
	Genomic directed treatment: multiple
standard of care	04-03	Lung tumor	Lung	adenocarcinoma	Y	3	7	INDEL	EGFR	GEFITINIB	N	OSIMERTINIB	N	2
standard of care	04-07	Lung tumor	Lung	adenocarcinoma	Y	4	4	INDEL	EGFR	GEFINITIB	N	OSIMERTINIB	N	2
standard of care	07-04	Lung tumor	Lung	adenocarcinoma	Y	4	10	REA	GCC2::ALK	LORLATINIB	N	ALECTINIB BRIGATINIB	N N	3 4
off label	09-001	Other tumors	Biliary tract	adenocarcinoma	Y	1	missing	INDEL	PALPB2			CARBOPLATINE + 5-FU + PARP-inhibitor PARP-inhibitor	N N	4 5
standard of care	13-11	Other tumors	Skin	melanoma	N	3	2	SNV	BRAF	DABRAFANIB + TRAMETINIB	N	NIVOLUMAB	N	2
off label	13-12	Other tumors	Skin	melanoma	N	6	4	SNV	PTCH1	NIVOLUMAB	N	VISMODEGIB	N	3
investigationnal	27-010	Rare diseases	Sarcoma	fibrosarcoma	Y	3	4	SNV	ATM			PEMBROLIZUMAB CARBOPLATINE	Y Y	2 3
off label	27-020	Other tumors	Bladder	urothelial carcinoma	Y	6	7	SNV	PALP2	CARBOPLATINE + GEMCITABINE	N	CYCLOPHOSPHAMIDE + OXALIPLATINE OLAPARIB	N N	3 4
										*treatment modification based on FMI test according the investigator's declaration collected,
										but without any information regarding the alteration(s) considered (descriptive clinical trial)
