# Supplementary material for: Retrospective analysis of real-world data to evaluate actionability of a comprehensive molecular profiling panel in solid tumor tissue samples (REALM study)
Source: PLoS One. 2023 Sep 14;18(9):e0291495. doi: 10.1371/journal.pone.0291495 (PMC10501576; doi:10.1371/journal.pone.0291495)
Supplement: S1 File — (XLSX) [file pone.0291495.s004.xlsx]

## Sheet: Clin characteristics all
All patients	Biliary tract	Skin	Brain	Bladder	Breast
	N=48	N=38	N=35	N=31	N=21
Demographics	N=48	N=38	N=35	N=31	N=21
Age (years), mean±SD	59.9 ± 12.0	59.6 ± 14.6	51.6 ± 12.2	67.3 ± 11.4	51.1 ± 11.2
Age ≥60 years	27 (56.3)	21 (55.3)	10 (28.6)	26 (83.9)	6 (28.6)
Male sex	23 (47.9)	22 (57.9)	15 (42.9)	29 (93.5)	0
ECOG performance	N=47	N=37	N=35	N=30	N=14
0	14 (29.8)	24 (64.9)	5 (14.3)	4 (13.3)	4 (28.6)
1	24 (51.1)	9 (24.3)	24 (68.6)	20 (66.7)	5 (35.7)
>1	9 (19.1)	4 (10.8)	6 (17.1)	6 (20.0)	5 (35.7)
At least one comorbidity*	N=34	N=36	N=32	N=22	N=19
	20 (58.8)	23 (63.9)	13 (40.6)	19 (86.4)	9 (47.4)
Metastatic disease	N=48	N=38	N=35	N=31	N=21
	18 (37.5)	26 (68.4)	8 (22.9)	27 (87.1)	21 (100)
Smoking status (at diagnosis)	N=34	N=15	N=25	N=20	N=15
Former smoker	7 (20.6)	5 (33.3)	4 (16.0)	13 (65.0)	0
Smoker	1 (2.9)	4 (26.7)	1 (4.0)	6 (30.0)	1 (6.7)
Non-smoker ever	26 (76.5)	6 (40.0)	20 (80.0)	1 (5.0)	14 (93.3)
At least one genetic test performed prior to F1CDx test	N=48	N=38	N=35	N=31	N=21
	1 (2.1)	27 (71.1)	1 (2.9)	7 (22.6)	11 (52.4)

## Sheet: Clin characteristics meta
Metastatic patients	Biliary tract	Skin	Brain	Bladder	Breast
	N=18	N=26	N=8	N=27	N=21
Demographics	N=18	N=26	N=8	N=27	N=21
Age (years), mean±SD	60.1 ± 10.7	60.4 ± 12.4	40.9 ± 7.4	67.6 ± 11.6	51.1 ± 11.2
Age ≥60 years	10 (55.6)	14 (53.8)	0	23 (85.2)	6 (28.6)
Male sex	8 (44.4)	16 (61.5)	3 (37.5)	25 (92.6)	0
ECOG performance	N=17	N=25	N=8	N=27	N=14
0	7 (41.2)	13 (52.0)	4 (50.0)	2 (7.4)	4 (28.6)
1	7 (41.2)	8 (32.0)	2 (25.0)	20 (74.1)	5 (35.7)
>1	3 (17.6)	4 (16.0)	2 (25.0)	5 (18.5)	5 (35.7)
At least one comorbidity*	N=14	N=24	N=8	N=21	N=19
	6 (42.9)	15 (62.5)	3 (37.5)	18 (85.7)	9 (47.4)
Smoking status (at diagnosis)	N=9	N=14	N=4	N=19	N=15
Former smoker	1 (11.1)	5 (35.7)	0	13 (68.4)	0
Smoker	0	3 (21.4)	1 (25.0)	5 (26.3)	1 (6.7)
Non-smoker ever	8 (88.9)	6 (42.9)	3 (75.0)	1 (5.3)	14 (93.3)
At least one genetic test performed prior to F1CDx test	N=18	N=26	N=8	N=27	N=21
	0	23 (88.5)	0	7 (25.9)	11 (52.4)

## Sheet: F1CDx test results all
All patients	Biliary tract	Skin	Brain	Bladder	Breast
	N=48	N=38	N=35	N=31	N=21
Genomic alterations	N=48	N=38	N=35	N=31	N=21
Any genomic alterations identified	48 (100.0)	38 (100.0)	34 (97.1)	31 (100.0)	21 (100.0)
]1-5]	16 (33.3)	20 (52.6)	9 (26.5)	11 (35.5)	10 (47.6)
]5-10]	1 (2.1)	12 (31.6)	4 (11.8)	13 (41.9)	8 (38.1)
>10	0	3 (7.9)	1 (2.9)	6 (19.4)	1 (4.8)
Type of genomic alterations identified	N=48	N=38	N=34	N=31	N=21
Mutation or single-nucleotide variation
Identification	43 (89.6)	35 (92.1)	23 (67.6)	28 (90.3)	17 (81.0)
Mean number ± SD	1.4 ± 0.7	3.1 ± 2.1	2.1 ± 1.8	4.9 ± 2.5	3.0 ± 1.4
Median	1.0	3.0	1.0	4.0	3.0
Q1-Q3	[1.0 , 2.0]	[1.5 , 4.0]	[1.0 , 2.5]	[3.0 , 6.0]	[2.0 , 3.0]
Range	(1.0,3.0)	(1.0,9.0)	(1.0,8.0)	(2.0,14.0)	(1.0,7.0)
Insertion/deletion (indels)
Identification	10 (20.8)	17 (44.7)	11 (32.4)	15 (48.4)	10 (47.6)
Mean number ± SD	1.5 ± 0.7	1.8 ± 0.7	1.3 ± 0.6	1.5 ± 0.7	1.4 ± 0.7
Median	1.0	2.0	1.0	1.0	1.0
Q1-Q3	[1.0 , 2.0]	[1.0 , 2.0]	[1.0 , 1.0]	[1.0 , 2.0]	[1.0 , 1.8]
Range	(1.0,3.0)	(1.0,3.0)	(1.0,3.0)	(1.0,3.0)	(1.0,3.0)
Amplification or copy number variation
Identification	9 (18.8)	17 (44.7)	14 (41.2)	21 (67.7)	10 (47.6)
Mean number ± SD	1.7 ± 0.9	3.1 ± 2.0	2.0 ± 1.8	3.5 ± 2.0	4.0 ± 1.6
Median	1.0	3.0	1.0	3.0	4.0
Q1-Q3	[1.0 , 2.0]	[2.0 , 4.0]	[1.0 , 2.5]	[2.0 , 4.0]	[3.3 , 5.0]
Range	(1.0,3.0)	(1.0,9.0)	(1.0,6.0)	(1.0,9.0)	(1.0,6.0)
Rearrangement
Identification	0	4 (10.5)	0	1 (3.2)	0
Microsatellite status	N=17	N=36	N=32	N=28	N=18
Stable	16 (94.1)	36 (100.0)	31 (96.9)	28 (98.6)	18 (100.0)
High	1 (5.9)	0	1 (3.1)	0	0
Tumor mutation burden (mutations/ megabase)	N=20	N=35	N=31	N=28	N=18
Mean ± SD	3.7 ± 3.3	12.6 ± 14.0	10.7 ± 29.2	14.4 ± 15.2	5.1 ± 3.2
≤ 5	18 (90.0)	16 (45.7)	23 (74.2)	7 (25.0)	11 (61.1)
[6-19]	2 (10.0)	11 (31.4)	5 (16.1)	17 (60.7)	7 (38.9)
≥ 20	0	8 (22.9)	3 (9.7)	4 (14.3)	0

## Sheet: F1CDx test results meta
Metastatic patients	Biliary tract	Skin	Brain	Bladder	Breast
	N=18	N=26	N=8	N=27	N=21
Genomic alterations	N=18	N=26	N=8	N=27	N=21
Any genomic alterations identified	18 (100.0)	26 (100.0)	8 (100.0)	27 (100.0)	21 (100.0)
]1-5]	8 (44.4)	15 (57.7)	3 (37.5)	11 (40.7)	10 (47.6)
]5-10]	1 (5.6)	8 (30.8)	3 (37.5)	10 (37.0)	8 (38.1)
>10	0	1 (3.8)	1 (12.5)	5 (18.5)	1 (4.8)
Type of genomic alterations identified	N=18	N=26	N=8	N=27	N=21
Mutation or single-nucleotide variation
Identification	17 (94.4)	25 (96.2)	8 (100.0)	24 (88.9)	17 (81.0)
Mean number ± SD	1.4 ± 0.6	3.8 ± 1.9	3.2 ± 2.3	4.7 ± 2.6	3.0 ± 1.4
Median	1.0	3.0	3.5	4.0	3.0
Q1-Q3	[1.0 , 2.0]	[2.0 , 4.0]	[2.0 , 5.0]	[3.0 , 6.0]	[2.0 , 3.0]
Range	(1.0,3.0)	(1.0,9.0)	(1.0,8.0)	(2.0,14.0)	(1.0,7.0)
Insertion/deletion (indels)
Identification	5 (27.8)	10 (38.5)	4 (50.0)	13 (48.1)	10 (47.6)
Mean number ± SD	1.6 ± 0.9	1.9 ± 0.6	1.8 ± 1.0	1.5 ± 0.8	1.4 ± 0.7
Median	1.0	2.0	1.5	1.0	1.0
Q1-Q3	[1.0 , 2.0]	[2.0 , 2.0]	[1.0 , 2.3]	[1.0 , 2.0]	[1.0 , 1.8]
Range	(1.0,3.0)	(1.0,3.0)	(1.0,3.0)	(1.0,3.0)	(1.0,3.0)
Amplification or copy number variation
Identification	4 (22.2)	10 (38.5)	2 (25.0)	17 (63.0)	10 (47.6)
Mean number ± SD	2.0 ± 0.8	2.6 ± 1.6	4.5 ± 0.7	3.5 ± 2.2	4.0 ± 1.6
Median	2.0	2.0	4.5	3.0	4.0
Q1-Q3	[1.8 , 2.3]	[1.3 , 3.8]	[4.3 , 4.8]	[2.0 , 4.0]	[3.3 , 5.0]
Range	(1.0,3.0)	(1.0,5.0)	(4.0,5.0)	(1.0,9.0)	(1.0,6.0)
Rearrangement
Identification	0	3 (11.5)	0	1 (3.7)	0
Microsatellite status	N=9	N=25	N=7	N=24	N=18
Stable	9 (100.0)	25 (100.0)	6 (85.7)	24 (100.0)	18 (100.0)
High	0	0	1 (14.3)	0	0
Tumor mutation burden (mutations/ megabase)	N=12	N=26	N=7	N=24	N=18
Mean ± SD	2.5 ± 2.2	12.0 ± 12.4	35.4 ± 57.8	13.3 ± 15.5	5.1 ± 3.2
≤ 5	11 (91.7)	10 (38.5)	3 (42.9)	7 (29.2)	11 (61.1)
[6-19]	1 (8.3)	11 (42.3)	1 (14.3)	15 (62.5)	7 (38.9)
≥ 20	0	5 (19.2)	3 (42.9)	2 (8.3)	0
